# Supplementary material for: Extracting multiple surfaces from 3D microscopy images in complex biological tissues with the Zellige software tool
Source: BMC Biol. 2022 Aug 23;20:183. doi: 10.1186/s12915-022-01378-0 (PMC9397159; doi:10.1186/s12915-022-01378-0)
Supplement: Supplementary file 1 — Additional file 1: Supplementary Notes 1-5. Note 1. Overview of Zellige implementation. Note 2. Generation of phantom 3D images. Note 3. Comparing the reconstructed and ground truth height maps. Note 4. Sensitivity Analysis. Note 5. Computational/processing time of Zellige. Table S1. Zellige parameters. [file 12915_2022_1378_MOESM1_ESM.zip]

Archive with 2 entries (2 files):
- Additional_File_1_SupplementaryNotes.docx
- Additional_File_1_SupplementaryNotes_TableS1.pdf
